# Supplementary material for: Who We Seek and What We Eat? Sources of Food Choice Inspirations and Their Associations with Adult Dietary Patterns before and during the COVID-19 Lockdown in New Zealand
Source: Nutrients. 2021 Nov 1;13(11):3917. doi: 10.3390/nu13113917 (PMC8617873; doi:10.3390/nu13113917)
Supplement: Supplementary file 1 [file nutrients-13-03917-s001.zip]

Archive with 1 entries (1 files):
- nutrients-1395669-supplementary.pdf
